# Supplementary material for: Direct Evidence of Dynamic Metal Support Interactions in Co/TiO2 Catalysts by Near-Ambient Pressure X-ray Photoelectron Spectroscopy
Source: Nanomaterials (Basel). 2023 Sep 29;13(19):2672. doi: 10.3390/nano13192672 (PMC10574330; doi:10.3390/nano13192672)
Supplement: Supplementary file 1 [file nanomaterials-13-02672-s001.zip]

Archive with 1 entries (1 files):
- nanomaterials-2626868-supplementary.pdf
